# Supplementary material for: Dam inactivation in Neisseria meningitidis: prevalence among diverse hyperinvasive lineages
Source: BMC Microbiol. 2004 Aug 31;4:34. doi: 10.1186/1471-2180-4-34 (PMC516771; doi:10.1186/1471-2180-4-34)
Supplement: Additional File 1 — Bacterial isolates used in the study [file 1471-2180-4-34-S1.xls]

## Sheet: Sheet1
Isolate	Year of isolation	Country	Disease / Carrier	Serogroup	ST	Clonal complex	dam	drg*
BZ 232	1964	Netherlands	disease	B	38	Unassigned	+	-
DK 353	1962	Denmark	disease	B	37	Unassigned	+	-
EG 011	1986	East Germany	disease	B	36	Unassigned	+	-
NG H38	1988	Norway	carrier	B	36	Unassigned	+	-
860800	1986	Netherlands	disease	Y	29	Unassigned	+	-
D1	1989	Mali	carrier	C	11	ST-11 complex/ET-37 complex	+	-
F1576	1984	Ghana	unspecified	C	11	ST-11 complex/ET-37 complex	+	-
38VI	1964	USA	unspecified	B	11	ST-11 complex/ET-37 complex	+	-
M597	1988	Israel	disease	C	11	ST-11 complex/ET-37 complex	+	-
90/18311	1990	Scotland	unspecified	C	11	ST-11 complex/ET-37 complex	+	-
NG P20	1969	Norway	disease	B	11	ST-11 complex/ET-37 complex	+	-
BRAZ10	1976	Brazil	unspecified	C	11	ST-11 complex/ET-37 complex	+	-
MA-5756	1985	Spain	unspecified	C	11	ST-11 complex/ET-37 complex	+	-
L93/4286	1993	England	disease	C	11	ST-11 complex/ET-37 complex	+	-
E32	1988	Norway	carrier	Z	31	ST-334 complex	+	-
NG E31	1988	Norway	carrier	B	15	ST-364 complex	+	-
BZ 10	1967	Netherlands	disease	B	8	ST-8 complex/Cluster A4	+	-
BZ 163	1979	Netherlands	disease	B	9	ST-8 complex/Cluster A4	+	-
G2136	1986	England	disease	B	8	ST-8 complex/Cluster A4	+	-
B6116/77	1977	Iceland	disease	B	10	ST-8 complex/Cluster A4	+	-
SB25	1990	South Africa	disease	C	8	ST-8 complex/Cluster A4	+	-
94/155	1994	New Zealand	disease	C	66	ST-8 complex/Cluster A4	+	-
AK22	1992	Greece	disease	B	8	ST-8 complex/Cluster A4	+	-
A22	1986	Norway	carrier	W-135	22	ST-22 complex	-	1
A4/M1027	1937	USA	disease	A	4	ST-4 complex/subgroup IV	-	1
S3131	1973	Ghana	disease	A	4	ST-4 complex/subgroup IV	-	1
26	1963	Niger	disease	A	4	ST-4 complex/subgroup IV	-	1
243	1966	Cameroon	unspecified	A	4	ST-4 complex/subgroup IV	-	1
S4355	1974	Denmark	disease	A	5	ST-5 complex/subgroup III	-	1
F4698	1987	Saudi	carrier	A	5	ST-5 complex/subgroup III	-	1
F6124	1988	Chad	disease	A	5	ST-5 complex/subgroup III	-	1
H1964	1987	UK	disease	A	5	ST-5 complex/subgroup III	-	1
153	1966	China	disease	A	5	ST-5 complex/subgroup III	-	1
154	1966	China	disease	A	6	ST-5 complex/subgroup III	-	1
80049	1963	China	carrier	A	5	ST-5 complex/subgroup III	-	1
14/1455	1970	USSR	unspecified	A	5	ST-5 complex/subgroup III	-	1
BZ198	1986	Netherlands	disease	B	41	ST-41/44 complex/Lineage 3	-	2
AK50	1992	Greece	disease	B	41	ST-41/44 complex/Lineage 3	-	2
M-101/93	1993	Iceland	disease	B	41	ST-41/44 complex/Lineage 3	-	2
50/94	1994	Norway	disease	B	45	ST-41/44 complex/Lineage 3	-	2
931905	1993	Netherlands	disease	B	41	ST-41/44 complex/Lineage 3	-	2
88/03415	1988	Scotland	disease	B	46	ST-41/44 complex/Lineage 3	-	2
860060	1986	Netherlands	disease	X	24	Unassigned	-	3
890326	1989	Netherlands	disease	Z	28	Unassigned	-	4
79128	1979	China	disease	A	3	ST-1 complex/subgroup I/II	-	4
1000	1988	USSR	disease	B	20	ST-18 complex	-	4
2059001	1990	Mali	disease	A	4	ST-4 complex/subgroup IV	-	5
C751	1983	Gambia	disease	A	4	ST-4 complex/subgroup IV	-	5
6748	1971	Canada	disease	A	1	ST-1 complex/subgroup I/II	-	6
20	1963	Niger	disease	A	1	ST-1 complex/subgroup I/II	-	6
393	1968	Greece	carrier	A	1	ST-1 complex/subgroup I/II	-	6
S5611	1977	Australia	disease	A	1	ST-1 complex/subgroup I/II	-	6
BZ 133	1977	Netherlands	disease	B	1	ST-1 complex/subgroup I/II	-	6
371	1980	India	disease	A	1	ST-1 complex/subgroup I/II	-	6
106	1967	Morocco	disease	A	1	ST-1 complex/subgroup I/II	-	6
79126	1979	China	disease	A	3	ST-1 complex/subgroup I/II	-	6
297-0	1987	Chile	carrier	B	49	ST-254 complex	-	6
NG H41	1988	Norway	carrier	B	27	Unassigned	-	7
139M	1968	Philippines	unspecified	A	1	ST-1 complex/subgroup I/II	-	7
44/76	1976	Norway	disease	B	32	ST-32 complex/ET-5 complex	-	7
196/87	1987	Norway	unspecified	C	32	ST-32 complex/ET-5 complex	-	7
BZ 169	1985	Netherlands	disease	B	32	ST-32 complex/ET-5 complex	-	7
EG 329	1985	E. Germany	disease	B	32	ST-32 complex/ET-5 complex	-	7
NG 080	1981	Norway	disease	B	32	ST-32 complex/ET-5 complex	-	7
NG144/82	1982	Norway	disease	B	32	ST-32 complex/ET-5 complex	-	7
NG PB24	1985	Norway	disease	B	32	ST-32 complex/ET-5 complex	-	7
8680	1987	Chile	disease	B	32	ST-32 complex/ET-5 complex	-	7
BZ 147	1963	Netherlands	disease	B	48	ST-41/44 complex/Lineage 3	-	8
NG E30	1988	Norway	carrier	B	44	ST-41/44 complex/Lineage 3	-	8
NG H36	1988	Norway	carrier	B	47	ST-41/44 complex/Lineage 3	-	8
322/85	1985	E. Germany	disease	A	2	ST-1 complex/subgroup I/II	-	9
NG 4/88	1988	Norway	disease	B	30	Unassigned	-	10
NG 3/88	1988	Norway	disease	B	12	Unassigned	-	11
NG 6/88	1988	Norway	disease	B	13	ST-269 complex	-	11
NG F26	1988	Norway	carrier	B	14	ST-269 complex	-	11
SWZ107	1986	Switzerland	disease	B	35	ST-35 complex	-	11
E26	1988	Norway	carrier	X	39	ST-198 complex	-	12
EG 328	1985	E. Germany	disease	B	18	ST-18 complex	-	13
254	1966	Djibouti	disease	A	1	ST-1 complex/subgroup I/II	-	14
EG 327	1985	E. Germany	disease	B	19	ST-18 complex	-	15
CN100	1941	England	disease	A	21	Unassigned	-	16
NG E28	1988	Norway	carrier	B	26	Unassigned	-	17
3906	1977	China	disease	B	17	Unassigned	-	18
NG H15	1988	Norway	carrier	B	43	ST-41/44 complex/Lineage 3	-	19
* drg allele number, ‘-’ where not present.
